# Supplementary material for: Decoupling Between Functional Diversity and Stability of Decomposer Functions in Natural and Agroecosystems Can Favor Resistance to Land‐Use Change
Source: Ecol Evol. 2025 Sep 20;15(9):e72190. doi: 10.1002/ece3.72190 (PMC12449671; doi:10.1002/ece3.72190)
Supplement: Supplementary file 2 — Data S1: ece372190‐sup‐0002‐DataS1.csv. [file ECE3-15-e72190-s002.csv]

	cluster	sample	crop	uid	landuse	month	gpsy	gpsx	bg	cbh	lp	nag	p	ppo	po	br	som	mbc	mbn	pH	EC	sand	silt	clay	BD	WHC	elevation
1	1	1	b	111	Cropland	July	32.328825	78.00753333	0.126583529	0.01399876	0.07210977	0.002520793	0.060170658	0.000248057	0.000181795	0.079	0.0504923	0.071333333	0.08098	7.1	0.125	86.08846141	8.91935967	4.99217892	1.112777778	0.997008973	4120
2	1	2	b	211	Cropland	July	32.32715	78.009875	0.174297395	0.013739747	0.065389114	0.003677502	0.071792739	0.001300884	1.94E-05	0.085	0.058779011	0.050666667	0.030266667	7.4	0.122	82.78326187	8.907501579	8.309236547	1.113333333	0.898203593	4140
3	1	3	b	311	Cropland	July	32.32940556	78.01027222	0.097188899	0.007299509	0.051715763	0.002148206	0.058892133	9.78E-05	0.000259369	0.45	0.05138539	0.078388889	0.100066667	7.4	0.12	91.07321298	5.595896343	3.33089068	1.119411765	0.897755611	4140
4	1	4	b	411	Cropland	July	32.33176944	78.01239722	0.147482879	0.014356947	0.075565749	0.003904607	0.061568827	0.000117155	4.52E-05	0.26475	0.071573091	0.034388889	0.038506667	7.4	0.128	82.76435749	12.24462634	4.991016171	1.113888889	1	4190
5	1	5	b	511	Cropland	July	32.33158611	78.01364722	0.137926582	0.013564691	0.063608103	0.002589891	0.070160501	0.00012928	0.000331281	0.1635	0.056962025	0.085555556	0.027066667	7.1	0.125	86.08846141	8.91935967	4.99217892	1.112777778	0.997008973	4200
11	1	1	b	111	Cropland	May	32.328825	78.00753333	0.024856163	0.001948751	0.105870542	0.002413092	0.14308382	0.000200385	7.31E-05	0.3695	0.063428437	0.312777778	0.051666667	7.1	0.125	86.08846141	8.91935967	4.99217892	1.112777778	0.997008973	4120
12	1	2	b	211	Cropland	May	32.32715	78.009875	0.019288636	0.001208801	0.079564963	0.001088906	0.15740579	0.000158369	0.000234725	0.287	0.067949342	0.420555556	0.069533333	7.4	0.122	82.78326187	8.907501579	8.309236547	1.113333333	0.898203593	4140
13	1	3	b	311	Cropland	May	32.32940556	78.01027222	0.046983564	0.005360044	0.097992007	0.003372079	0.09103884	0.000192305	0.000162793	0.3045	0.056549058	0.774444444	0.0314	7.4	0.12	91.07321298	5.595896343	3.33089068	1.119411765	0.897755611	4140
14	1	4	b	411	Cropland	May	32.33176944	78.01239722	0.019900214	0.001410064	0.068786103	0.001334759	0.145201883	0.00013332	8.49E-05	0.7185	0.068450229	0.241111111	0.037	7.4	0.128	82.76435749	12.24462634	4.991016171	1.113888889	1	4190
15	1	5	b	511	Cropland	May	32.33158611	78.01364722	0.043584373	0.002951487	0.056518321	0.006165417	0.166863089	0.000209273	7.09E-05	0.5895	0.056213018	0.373888889	0.072	7.1	0.125	86.08846141	8.91935967	4.99217892	1.112777778	0.997008973	4200
21	1	1	b	111	Cropland	September	32.328825	78.00753333	0.171070386	0.008388021	0.050235682	0.003868438	0.086813106	0.000170489	2.10E-05	0.1	0.073019802	0.311666667	0.037953333	7.1	0.125	86.08846141	8.91935967	4.99217892	1.112777778	0.997008973	4120
22	1	2	b	211	Cropland	September	32.32715	78.009875	0.19889767	0.012900263	0.066587803	0.004304647	0.248814537	0.000155137	NA	0.1825	0.075980392	0.350333333	0.028633333	7.4	0.122	82.78326187	8.907501579	8.309236547	1.113333333	0.898203593	4140
23	1	3	b	311	Cropland	September	32.32940556	78.01027222	0.193614608	0.013705421	0.092028976	0.004745926	0.103395136	0.000159177	6.39E-05	0.108	0.05023509	0.742355556	0.051019333	7.4	0.12	91.07321298	5.595896343	3.33089068	1.119411765	0.897755611	4140
24	1	4	b	411	Cropland	September	32.33176944	78.01239722	0.099963107	0.005861743	0.062358687	0.002185483	0.087932278	0.000366833	3.32E-05	0.216	0.053041363	0.055555556	0.05564	7.4	0.128	82.76435749	12.24462634	4.991016171	1.113888889	1	4190
25	1	5	b	511	Cropland	September	32.33158611	78.01364722	0.131084516	0.012900263	0.054327471	0.003990193	0.211119902	0.000139777	1.13E-05	0.135	0.063406242	0.463333333	0.05486	7.1	0.125	86.08846141	8.91935967	4.99217892	1.112777778	0.997008973	4200
96	1	1	p	131	Cropland	July	32.329575	78.00838333	0.105696822	0.009061665	0.082219609	0.002956164	0.049208134	0.000282801	6.55E-05	0.123	0.056171285	0.0444444	0.09333333	7.4	0.13	86.1037234	8.909574468	4.986702128	1.055789474	0.997506234	4120
97	1	2	p	231	Cropland	July	32.32822222	78.00896944	0.048677031	0.007870074	0.063444383	0.002576261	0.048341952	0.000114736	2.02E-05	0.116	0.052313883	0.084777778	0.01493333	7.6	0.133	86.08660919	8.920547216	4.992843591	1.055789474	0.999000999	4130
98	1	3	p	331	Cropland	July	32.32868056	78.01178056	0.083873954	0.008559462	0.055922747	0.001654203	0.053670191	0.000155945	NA	0.129	0.054040404	0.1666667	0.050133333	7.7	0.106	96.07660593	2.260938955	1.662455114	1.113888889	0.998003992	4150
99	1	4	p	431	Cropland	July	32.33128611	78.01095	0.09993677	0.007774321	0.051967795	0.003434925	0.043393482	0.000198769	9.05E-05	0.0405	0.055104114	5.00E-02	0.031446667	7.7	0.13	86.1037234	8.909574468	4.986702128	1.055789474	0.997506234	4180
100	1	5	p	531	Cropland	July	32.33245556	78.01601389	0.042823681	0.004882711	0.038173061	0.0013253	0.036624917	0.000413697	0.000148672	0.0535	0.055429005	0.144555556	0.111266667	7.4	0.133	86.08660919	8.920547216	4.992843591	1.055789474	0.999000999	4230
106	1	1	p	131	Cropland	May	32.329575	78.00838333	0.042304887	0.003711218	0.039989675	0.001853785	0.052956607	0.000261793	0.000192305	0.375	0.058076652	0.103333333	0.025133333	7.4	0.13	86.1037234	8.909574468	4.986702128	1.055789474	0.997506234	4120
107	1	2	p	231	Cropland	May	32.32822222	78.00896944	0.07708567	0.00471502	0.077726284	0.00149736	0.205516589	0.000159985	3.80E-05	0.1065	0.045710095	0.104444444	0.05586	7.6	0.133	86.08660919	8.920547216	4.992843591	1.055789474	0.999000999	4130
108	1	3	p	331	Cropland	May	32.32868056	78.01178056	0.044190002	0.005359832	0.251463023	0.003846657	0.149765294	0.000124432	3.88E-05	0.144	0.048719861	0.371111111	0.066406667	7.7	0.106	96.07660593	2.260938955	1.662455114	1.113888889	0.998003992	4150
109	1	4	p	431	Cropland	May	32.33128611	78.01095	0.028134671	0.003279739	0.045370426	0.003872293	0.053426612	0.000408041	5.01E-05	0.4365	0.045977011	0.463333333	0.058926667	7.7	0.13	86.1037234	8.909574468	4.986702128	1.055789474	0.997506234	4180
110	1	5	p	531	Cropland	May	32.33245556	78.01601389	0.030330096	0.004067211	0.063256976	0.001328114	0.200132445	0.000199577	2.59E-05	0.2185	0.058838072	0.046111111	0.051866667	7.4	0.133	86.08660919	8.920547216	4.992843591	1.055789474	0.999000999	4230
116	1	1	p	131	Cropland	September	32.329575	78.00838333	0.177135238	0.009997212	0.061794937	0.003095011	0.07752144	0.000128449	8.00E-05	0.276	0.067730061	0.163888889	NA	7.4	0.13	86.1037234	8.909574468	4.986702128	1.055789474	0.997506234	4120
117	1	2	p	231	Cropland	September	32.32822222	78.00896944	0.140615149	0.007800152	0.060657958	0.00300565	0.099335029	0.000120392	0.000141401	0.242	0.072474559	0.030555556	0.0918	7.6	0.133	86.08660919	8.920547216	4.992843591	1.055789474	0.999000999	4130
118	1	3	p	331	Cropland	September	32.32868056	78.01178056	0.100676467	0.01363684	0.056457619	0.005287505	0.158056394	0.000289265	9.05E-05	0.4395	0.064798599	0.286111111	NA	7.7	0.106	96.07660593	2.260938955	1.662455114	1.113888889	0.998003992	4150
119	1	4	p	431	Cropland	September	32.33128611	78.01095	0.148622644	0.012321039	0.070340272	0.005226306	0.096746687	9.86E-05	6.14E-05	0.54	0.072009864	0.428888889	0.0908	7.7	0.13	86.1037234	8.909574468	4.986702128	1.055789474	0.997506234	4180
120	1	5	p	531	Cropland	September	32.33245556	78.01601389	0.145916632	0.009997212	0.069817578	0.003771417	0.125564892	6.30E-05	2.75E-05	0.1255	0.061743341	0.460555556	0.0704	7.4	0.133	86.08660919	8.920547216	4.992843591	1.055789474	0.999000999	4230
6	2	6	b	611	Cropland	July	32.33300833	78.00970556	0.06512626	0.006421675	0.069665637	0.001232179	0.04326795	0.000139785	NA	0.069	0.0352077	0.018	0.079066667	7.4	0.122	82.78326187	8.907501579	8.309236547	1.113333333	0.898203593	4150
7	2	7	b	711	Cropland	July	32.33513611	78.00810278	0.073298287	0.005259775	0.051484996	0.001347114	0.047559597	0.000179377	3.23E-05	0.3405	0.046317388	0.86777778	0.077933333	7.4	0.13	91.07321298	5.595896343	3.33089068	1.179411765	0.897755611	4130
8	2	8	b	811	Cropland	July	32.33689722	78.00973333	0.140981197	0.014988474	0.083692265	0.002584346	0.066577707	0.000285225	0.000158369	0.108	0.051056338	0.220611111	0.04442	7.4	0.128	82.76435749	12.24462634	4.991016171	1.113888889	1	4150
9	2	9	b	911	Cropland	July	32.33397778	78.01093333	0.147397743	0.014817947	0.091573981	0.003085592	0.067656151	0.000225433	0.000457329	0.0345	0.3097524	0.229777778	0.08172	7.1	0.125	86.08846141	8.91935967	4.99217892	1.112777778	0.997008973	4160
10	2	10	b	1011	Cropland	July	32.33416667	78.00476111	0.080740081	0.007864872	0.058076339	0.002358551	0.046230836	0.000223009	0.000243209	0.1305	0.044125063	0.055944444	0.047066667	7.4	0.122	82.78326187	8.907501579	8.309236547	1.113333333	0.898203593	4080
16	2	6	b	611	Cropland	May	32.33300833	78.00970556	0.050286879	0.004491519	0.168042378	0.005141705	0.095642111	0.000357137	5.90E-05	0.2985	0.048	0.738888889	0.0342	7.4	0.122	82.78326187	8.907501579	8.309236547	1.113333333	0.898203593	4150
17	2	7	b	711	Cropland	May	32.33513611	78.00810278	0.056477581	0.004125608	0.120869545	0.003072682	0.05230046	0.000244017	7.74E-05	0.249	0.051352022	0.16666667	0.035286667	7.4	0.13	91.07321298	5.595896343	3.33089068	1.179411765	0.897755611	4130
18	2	8	b	811	Cropland	May	32.33689722	78.00973333	0.075967762	0.008026006	0.112547981	0.003738319	0.117342327	0.000255329	0.000146248	0.305	0.05087593	0.539444444	0.040333333	7.4	0.128	82.76435749	12.24462634	4.991016171	1.113888889	1	4150
19	2	9	b	911	Cropland	May	32.33397778	78.01093333	0.067280232	0.005866173	0.102507493	0.002145363	0.098554092	0.000213313	6.87E-05	0.3645	0.055728295	0.160555556	0.066266667	7.1	0.125	86.08846141	8.91935967	4.99217892	1.112777778	0.997008973	4160
20	2	10	b	1011	Cropland	May	32.33416667	78.00476111	0.050627146	0.006766615	0.092657329	0.004502991	0.147815153	0.000202003	0.000137764	0.38775	0.047606727	0.190944444	0.051973333	7.4	0.122	82.78326187	8.907501579	8.309236547	1.113333333	0.898203593	4080
26	2	6	b	611	Cropland	September	32.33300833	78.00970556	0.079690426	0.00787172	0.050475432	0.002929545	0.15656049	0.000159985	NA	0.2085	0.050810549	0.175333333	0.052406667	7.4	0.122	82.78326187	8.907501579	8.309236547	1.113333333	0.898203593	4150
27	2	7	b	711	Cropland	September	32.33513611	78.00810278	0.153144413	0.015591229	0.045499992	0.004002399	0.124946784	0.000332089	5.66E-05	0.106	0.045691582	0.2	0.029853333	7.4	0.13	91.07321298	5.595896343	3.33089068	1.179411765	0.897755611	4130
28	2	8	b	811	Cropland	September	32.33689722	78.00973333	0.11535284	0.006361118	0.042707961	0.00696711	0.180007064	0.00014544	3.72E-05	0.1195	0.065206693	0.470555556	0.06348	7.4	0.128	82.76435749	12.24462634	4.991016171	1.113888889	1	4150
29	2	9	b	911	Cropland	September	32.33397778	78.01093333	0.099404081	0.008647193	0.045600381	0.003420631	0.160543606	0.000202809	3.40E-05	0.139	0.047167457	0.420666667	0.046733333	7.1	0.125	86.08846141	8.91935967	4.99217892	1.112777778	0.997008973	4160
30	2	10	b	1011	Cropland	September	32.33416667	78.00476111	0.063613218	0.004792544	0.034690403	0.002052961	0.12586358	0.000107476	9.05E-05	0.07125	0.05444197	0.303833333	0.072933333	7.4	0.122	82.78326187	8.907501579	8.309236547	1.113333333	0.898203593	4080
101	2	6	p	631	Cropland	July	32.33387778	78.00938611	0.102250811	0.011157979	0.049559588	0.002830003	0.047240531	0.000252905	0.000205233	0.372	0.042926086	0.046055556	0.09366667	7.6	0.106	96.07660593	2.260938955	1.662455114	1.113888889	0.998003992	4140
102	2	7	p	731	Cropland	July	32.33515	78.00930278	0.073494022	0.006784779	0.046913527	0.001701689	0.051040455	0.000211697	0.000176953	0.222	0.037420986	0.130055556	0.032733333	7.7	0.13	86.1037234	8.909574468	4.986702128	1.115789474	0.997506234	4140
103	2	8	p	831	Cropland	July	32.33775556	78.00956667	0.105252499	0.012260624	0.059016867	0.003982457	0.052403484	0.000240785	NA	0.0525	0.04363358	0.122333333	0.034713333	7.7	0.133	86.08660919	8.920547216	4.992843591	1.113888889	0.999000999	4150
104	2	9	p	931	Cropland	July	32.33579167	78.01171389	0.104335195	0.0089844	0.076072267	0.002374207	0.050567619	0.000115538	NA	0.402	0.056838366	0.12	0.1066	7.4	0.106	96.07660593	2.260938955	1.662455114	1.113888889	0.998003992	4190
105	2	10	p	1031	Cropland	July	32.33419167	78.00600167	0.098418521	0.012374276	0.076209993	0.003883677	0.053849432	0.000410465	NA	0.1715	0.067958721	0.516788889	0.158059333	7.6	0.13	86.1037234	8.909574468	4.986702128	1.055789474	0.997506234	4090
111	2	6	p	631	Cropland	May	32.33387778	78.00938611	0.040019965	0.004944202	0.122246206	0.00252479	0.155749057	0.000210081	7.36E-05	0.1215	0.035852713	0.037777778	0.042533333	7.6	0.106	96.07660593	2.260938955	1.662455114	1.113888889	0.998003992	4140
112	2	7	p	731	Cropland	May	32.33515	78.00930278	0.033540471	0.004607253	0.10901496	0.002055391	0.182212107	0.000163217	9.70E-05	0.2025	0.027968597	0.533221111	0.086533333	7.7	0.13	86.1037234	8.909574468	4.986702128	1.115789474	0.997506234	4140
113	2	8	p	831	Cropland	May	32.33775556	78.00956667	0.038383099	0.003667728	0.094178857	0.002735504	0.150245586	0.000222201	2.42E-05	0.091	0.032953719	0.720555556	0.0652	7.7	0.133	86.08660919	8.920547216	4.992843591	1.113888889	0.999000999	4150
114	2	9	p	931	Cropland	May	32.33579167	78.01171389	0.026003775	0.002809022	0.100857628	0.000775562	0.161173786	0.000193921	0.000146248	0.131	0.039331367	0.062777778	0.022666667	7.4	0.106	96.07660593	2.260938955	1.662455114	1.113888889	0.998003992	4190
115	2	10	p	1031	Cropland	May	32.33419167	78.00600167	0.054503956	0.004667185	0.148385056	0.001534447	0.119471754	0.000231897	5.66E-05	0.0975	0.048602958	0.620555556	0.065733333	7.6	0.13	86.1037234	8.909574468	4.986702128	1.055789474	0.997506234	4090
121	2	6	p	631	Cropland	September	32.33387778	78.00938611	0.107718551	0.009900063	0.036963144	0.00805047	0.249851503	0.000148673	7.27E-05	0.495	0.050394077	0.160333333	0.0722	7.6	0.106	96.07660593	2.260938955	1.662455114	1.113888889	0.998003992	4140
122	2	7	p	731	Cropland	September	32.33515	78.00930278	0.201704667	0.015862331	0.075857708	0.006619674	0.175930785	0.000171297	4.20E-05	0.5385	0.059069767	0.247222222	0.168266667	7.7	0.13	86.1037234	8.909574468	4.986702128	1.115789474	0.997506234	4140
123	2	8	p	831	Cropland	September	32.33775556	78.00956667	0.108627475	0.00780885	0.04816851	0.003870903	0.089934508	0.0001034	8.33E-05	0.201	0.052386781	0.065944444	0.186266667	7.7	0.133	86.08660919	8.920547216	4.992843591	1.113888889	0.999000999	4150
124	2	9	p	931	Cropland	September	32.33579167	78.01171389	0.104970501	0.010764677	0.044527734	0.003416003	0.20855858	9.21E-05	6.30E-05	0.5235	0.071642536	0.267777778	NA	7.4	0.106	96.07660593	2.260938955	1.662455114	1.113888889	0.998003992	4190
125	2	10	p	1031	Cropland	September	32.33419167	78.00600167	0.096866773	0.009054527	0.041658056	0.005026043	0.160129428	0.000143825	4.69E-05	0.302	0.062959334	0.18	0.097933333	7.6	0.13	86.1037234	8.909574468	4.986702128	1.055789474	0.997506234	4090
126	10	11	w	11	Native	July	32.33611111	77.98892222	0.011072398	0.006062315	0.023976654	0.000294874	0.095093044	0.000103436	NA	0.57	0.026809015	0.092944444	0.031793333	7.5	0.1	83.40407946	8.26503133	8.33088921	1.176470588	0.938	4087
127	10	12	w	12	Native	July	32.3357	77.99038333	0.03386667	0.0012866	0.025913577	0.003239327	0.059803536	0.000353097	5.50E-05	0.304	0.020311442	0.1222222	0.02133333	7.3	0.106	77.73926953	8.930951746	13.32977873	1.178823529	0.985528942	4085
128	10	13	w	13	Native	July	32.337375	77.99203333	0.0209665	0.00168388	0.057751216	0.00164395	0.101685763	0.000282478	8.89E-05	0.354	0.023910985	0.055944444	0.024346667	7.3	0.076	82.73793655	8.930951746	8.331111704	1.2525	1.198801199	4045
129	10	14	w	14	Native	July	32.33643889	77.99281944	0.022277082	0.001112763	0.027283756	0.001652416	0.376361478	9.53E-05	0.000360046	0.458	1.216981132	0.097777778	0.02122	7.1	0.109	74.40853049	8.930356548	16.66111296	1.178235294	0.932101847	4047
142	10	11	w	11	Native	May	32.33611111	77.98892222	0.018159754	0.002176327	0.087231916	0.000620334	0.008499126	7.24E-05	2.18E-05	0.108	0.021308226	0.0895	0.05276	7.5	0.1	83.40407946	8.26503133	8.33088921	1.176470588	0.938	4087
143	10	12	w	12	Native	May	32.3357	77.99038333	0.00371186	5.74E-03	0.086817415	0.000264647	0.014346156	8.77E-05	0.000118776	0.05	0.021349693	0.174888889	0.06062	7.3	0.106	77.73926953	8.930951746	13.32977873	1.178823529	0.985528942	4085
144	10	13	w	13	Native	May	32.337375	77.99203333	0.050840823	0.008136394	0.086403531	0.001901006	0.033759534	0.000176549	7.72E-05	0.16	0.022928111	0.221222222	0.06048	7.3	0.076	82.73793655	8.930951746	8.331111704	1.2525	1.198801199	4045
145	10	14	w	14	Native	May	32.33643889	77.99281944	0.003928156	0.00271698	0.087529633	0.000465827	0.008656677	0.000226241	0.000174933	0.088	0.023752969	0.118055556	0.040746667	7.1	0.109	74.40853049	8.930356548	16.66111296	1.178235294	0.932101847	4047
153	10	11	w	11	Native	September	32.33611111	77.98892222	0.053446553	0.003218304	0.081857778	0.004405295	0.37562193	0.00010908	0.000155944	0.15	0.0122655	0.367277778	0.04848	7.5	0.1	83.40407946	8.26503133	8.33088921	1.176470588	0.938	4087
154	10	12	w	12	Native	September	32.3357	77.99038333	0.091432761	0.005378867	0.039274078	0.001095265	0.206760768	0.000150289	8.57E-05	0.124	0.021349693	0.391388889	0.06108	7.3	0.106	77.73926953	8.930951746	13.32977873	1.178823529	0.985528942	4085
155	10	13	w	13	Native	September	32.337375	77.99203333	0.134992701	0.010129218	0.057000312	0.001603113	0.28173702	0.000109092	5.26E-05	0.16	0.022928111	0.248277778	0.039333333	7.3	0.076	82.73793655	8.930951746	8.331111704	1.2525	1.198801199	4045
156	10	14	w	14	Native	September	32.33643889	77.99281944	0.135674069	0.01295167	0.042641617	0.001537058	0.176226191	0.00010908	5.17E-05	0.15	0.023752969	0.415333333	0.065173333	7.1	0.109	74.40853049	8.930356548	16.66111296	1.178235294	0.932101847	4047
130	20	22	w	22	Native	July	32.33585556	77.99966944	0.00877406	0.001804908	0.020525217	0.001304905	0.019262645	0.000200363	0.000157237	1	0.025541231	0.03111111	0.010213333	7.5	0.128	84.07345198	8.26421382	7.6623342	1.176470588	1.041	4009
131	20	23	w	23	Native	July	32.335175	78.00019444	0.018353317	0.002226795	0.030119646	0.000892083	0.01960755	6.14E-05	NA	0.552	0.024003959	0.014722222	0.0174	7.7	0.131	79.4027463	8.932142381	11.66511132	1.177647059	1.036463536	4027
132	20	24	w	24	Native	July	32.33276111	78.00199444	0.011006974	0.001812341	0.020394217	0.000900661	0.070277023	0.000127664	7.68E-05	0.608	0.030362873	0.0765	0.02713333	7.5	0.122	86.0689885	2.266288952	11.66472255	1.178823529	1.05988024	4015
146	20	22	w	22	Native	May	32.33585556	77.99966944	0.001815859	7.04E-03	0.101982979	0.000323736	0.009588332	5.29E-05	8.40E-05	0.246	0.028213879	0.148111111	0.098726667	7.5	0.128	84.07345198	8.26421382	7.6623342	1.176470588	1.041	4009
147	20	23	w	23	Native	May	32.335175	78.00019444	0.016546195	0.000748738	0.060010912	0.000443686	0.009892845	0.000141781	4.25E-05	0.106	0.03331758	0.067222222	0.038326667	7.7	0.131	79.4027463	8.932142381	11.66511132	1.177647059	1.036463536	4027
148	20	24	w	24	Native	May	32.33276111	78.00199444	0.003832542	0.00180884	0.029072913	NA	0.00694745	0.000139784	6.26E-05	0.026	0.037497071	0.088222222	0.0204	7.5	0.122	86.0689885	2.266288952	11.66472255	1.178823529	1.05988024	4015
157	20	22	w	22	Native	September	32.33585556	77.99966944	0.027699057	0.003578633	0.039663809	NA	0.146517902	0.00010825	6.63E-05	0.326	0.028213879	0.348777778	0.0964	7.5	0.128	84.07345198	8.26421382	7.6623342	1.176470588	1.041	4009
158	20	23	w	23	Native	September	32.335175	78.00019444	0.065968567	0.005009229	0.046983097	0.002179059	0.0571935	0.000356329	2.10E-05	0.474	0.03331758	0.291833333	0.039826667	7.7	0.131	79.4027463	8.932142381	11.66511132	1.177647059	1.036463536	4027
159	20	24	w	24	Native	September	32.33276111	78.00199444	0.047529728	0.003062268	0.025920549	0.001214846	0.049198912	0.000219777	8.08E-05	0.228	0.037497071	0.290333333	0.043286667	7.5	0.122	86.0689885	2.266288952	11.66472255	1.178823529	1.05988024	4015
133	30	31	w	31	Native	July	32.34103889	78.01222222	0.048874985	0.001655093	0.039142366	0.002122639	0.151497372	0.000255329	3.07E-05	0.4	0.042064074	0.1925	0.067273333	7.1	0.15	84.40853049	8.930356548	6.66111296	1.111111111	1.395	4232
134	30	32	w	32	Native	July	32.34405278	78.01209444	0.037938529	0.002731223	0.030655848	0.003735805	0.081679152	0.000243209	0.000283631	0.38	0.034440941	0.013055556	0.14	7.1	0.109	82.73736128	5.598693638	11.66394508	1.176470588	0.900900901	4278
135	30	33	w	33	Native	July	32.34359444	78.01618889	0.024179087	0.002513256	0.019468743	0.000881472	0.096318899	0.000217353	0.000442785	0.728	0.027726856	0.149611111	0.082186667	7.1	0.142	87.73578618	5.598880224	6.6653336	1.115	1.196410768	4365
136	30	34	w	34	Native	July	32.34153333	78.01674167	0.019298277	0.000801215	0.028511213	0.000355581	0.074326221	0.000126842	0.000233189	0.902	0.020636499	0.109944444	0.10234	7.7	0.136	84.07571314	6.930951746	8.99333511	1.113888889	1.210473815	4354
149	30	31	w	31	Native	May	32.34103889	78.01222222	0.020436966	0.001078834	0.165923737	0.000817207	0.013441724	0.000146652	NA	0.15	0.021131892	0.081888889	0.033353333	7.1	0.15	84.40853049	8.930356548	6.66111296	1.111111111	1.395	4232
150	30	32	w	32	Native	May	32.34405278	78.01209444	0.014191561	0.0023998	0.111753348	0.000278748	0.009904125	1.90E-05	NA	0.044	0.031529412	0.265333333	0.077866667	7.1	0.109	82.73736128	5.598693638	11.66394508	1.176470588	0.900900901	4278
151	30	33	w	33	Native	May	32.34359444	78.01618889	0.016553758	0.0011994	0.10854874	0.000220182	0.009175632	0.000216545	5.70E-05	0.142	0.034218713	0.668222222	0.103933333	7.1	0.142	87.73578618	5.598880224	6.6653336	1.115	1.196410768	4365
152	30	34	w	34	Native	May	32.34153333	78.01674167	0.007317603	0.000538277	0.103196623	0.00019287	0.010627954	6.42E-05	NA	0.02	0.022397243	0.240722222	0.056026667	7.7	0.136	84.07571314	6.930951746	8.99333511	1.113888889	1.210473815	4354
160	30	31	w	31	Native	September	32.34103889	78.01222222	0.034913701	0.005030264	0.15197083	0.001069902	0.073902725	0.000210889	6.01E-05	0.318	0.021131892	0.616111111	0.065966667	7.1	0.15	84.40853049	8.930356548	6.66111296	1.111111111	1.395	4232
161	30	32	w	32	Native	September	32.34405278	78.01209444	0.136703736	0.010939272	0.068909164	0.001676749	0.060726785	7.60E-05	NA	0.124	0.031529412	0.556	0.0711	7.1	0.109	82.73736128	5.598693638	11.66394508	1.176470588	0.900900901	4278
162	30	33	w	33	Native	September	32.34359444	78.01618889	0.15511372	0.015064182	0.10795355	0.003910914	0.244589366	0.000143017	0.000210081	0.36	0.034218713	0.602666667	0.053	7.1	0.142	87.73578618	5.598880224	6.6653336	1.115	1.196410768	4365
163	30	34	w	34	Native	September	32.34153333	78.01674167	0.280069269	0.023984801	0.13860731	0.005474575	0.162756248	7.51E-05	2.10E-05	0.032	0.022397243	0.412388889	0.06342	7.7	0.136	84.07571314	6.930951746	8.99333511	1.113888889	1.210473815	4354
51	40	41	l	41	Livestock	July	32.33048611	78.02952778	0.032110962	0.001674578	0.04120828	0.012748603	0.09129185	0.000151904	0.000127656	0.938	0.026527136	0.024055556	0.111793333	7.7	0.07	84.4062375	5.597760896	9.996001599	1.250625	0.7996002	4610
52	40	42	l	42	Livestock	July	32.33090556	78.03358611	0.06890187	0.003077646	0.047414672	0.001256881	0.026357899	0.000654482	NA	0.924	0.027951028	0.045944444	0.056766667	7.5	0.07	86.0689885	5.599066822	8.331944676	1.176470588	0.801201803	4640
53	40	43	l	43	Livestock	July	32.33041667	78.03565556	0.030984701	0.00847688	0.036007108	0.000904287	0.215082016	0.000293305	NA	0.978	0.028102462	0.014666667	0.08162	7.7	0.071	84.40311938	5.598880224	9.9980004	1.2525	0.999000999	4680
54	40	44	l	44	Livestock	July	32.33042222	78.03923333	0.023191445	0.003789718	0.028810459	0.002688931	0.043070886	0.000268257	NA	0.7	0.02973169	0.0205	0.0538	7.8	0.073	87.73578618	2.266213424	9.9980004	1.212222222	1.06043956	4740
66	40	41	l	41	Livestock	May	32.33048611	78.02952778	0.027919005	0.003466288	0.137109082	0.002525417	0.043470963	0.000223817	6.71E-05	0.246	0.044058409	0.346388889	0.171	7.7	0.07	84.4062375	5.597760896	9.996001599	1.250625	0.7996002	4610
67	40	42	l	42	Livestock	May	32.33090556	78.03358611	0.04457889	0.00189914	0.20021924	0.000818801	0.050616114	0.000184225	7.68E-05	0.02	0.053433269	0.272444444	0.067373333	7.5	0.07	86.0689885	5.599066822	8.331944676	1.176470588	0.801201803	4640
68	40	43	l	43	Livestock	May	32.33041667	78.03565556	0.014083049	0.001777161	0.072596633	0.000412847	0.035429108	0.000126452	8.12E-05	0.36	0.042940647	0.439222222	0.11122	7.7	0.071	84.40311938	5.598880224	9.9980004	1.2525	0.999000999	4680
69	40	44	l	44	Livestock	May	32.33042222	78.03923333	0.015381199	0.001110098	0.10242945	0.000411122	0.044433168	4.73E-05	0.000215333	0.018	0.021486787	0.224611111	0.078353333	7.8	0.073	87.73578618	2.266213424	9.9980004	1.212222222	1.06043956	4740
81	40	41	l	41	Livestock	September	32.33048611	78.02952778	0.175208572	0.01063153	0.07450918	0.007254069	0.280439534	0.000114736	0.00010181	0.09	0.033649053	0.574888889	0.18002	7.7	0.07	84.4062375	5.597760896	9.996001599	1.250625	0.7996002	4610
82	40	42	l	42	Livestock	September	32.33090556	78.03358611	0.204023546	0.014018424	0.083288981	0.007398535	0.285272393	8.73E-05	4.69E-05	0.056	0.050206161	0.810277778	0.046266667	7.5	0.07	86.0689885	5.599066822	8.331944676	1.176470588	0.801201803	4640
83	40	43	l	43	Livestock	September	32.33041667	78.03565556	0.11141129	0.015267241	0.05269058	0.003677279	0.287240856	0.000197961	0.000232705	0.116	0.021342186	0.516444444	0.077533333	7.7	0.071	84.40311938	5.598880224	9.9980004	1.2525	0.999000999	4680
84	40	44	l	44	Livestock	September	32.33042222	78.03923333	0.155622551	0.02448741	0.065235665	0.00377057	0.31927827	0.000250481	0.000151905	0.77	0.019588396	0.572333333	0.074953333	7.8	0.073	87.73578618	2.266213424	9.9980004	1.212222222	1.06043956	4740
55	50	51	l	51	Livestock	July	32.33371389	78.03549444	0.115340865	0.002196467	0.079128275	0.002083978	0.125387559	0.000116352	NA	0.84	0.041386188	0.166667	0.0629	7.8	0.129	82.73793655	8.930951746	8.331111704	1.111666667	1.013993003	4620
56	50	52	l	52	Livestock	July	32.33381111	78.03668611	0.050803334	0.023803481	0.037056599	0.00196373	0.104276251	0.000390266	0.000210081	0.074	0.031978185	0.031222222	0.028913333	7.5	0.122	86.06945278	5.598880224	8.331667	1.111111111	1.153	4640
57	50	53	l	53	Livestock	July	32.33328056	78.03863333	0.059055754	0.002928567	0.035614632	0.000892886	0.075817741	0.000184225	NA	0.39	0.026490066	0.045888889	0.031	7.2	0.11	79.40686438	5.598133955	14.99500167	1.112222222	1.209290709	4680
58	50	54	l	54	Livestock	July	32.33322222	78.04070833	0.032883527	0.008656345	0.041434691	0.00204879	0.111993187	0.000311889	0.000122816	0.546	0.025151374	0.091777778	0.020133333	7.3	0.116	69.40713833	2.266137901	28.32672376	1.112222222	1.126373626	4720
59	50	55	l	55	Livestock	July	32.33315278	78.04293333	0.033829109	0.002896015	0.045832947	0.012367781	0.049494187	0.000104226	0.000122011	0.848	0.016745814	0.026222222	0.043626667	7.3	0.14	72.74060251	12.26339643	14.99600107	1.052631579	1.1165	4770
70	50	51	l	51	Livestock	May	32.33371389	78.03549444	0.018652897	0.000467917	0.111922437	0.000235243	0.019541571	0.000225837	7.80E-05	0.286	0.043359083	0.208833333	0.079873333	7.8	0.129	82.73793655	8.930951746	8.331111704	1.111666667	1.013993003	4620
71	50	52	l	52	Livestock	May	32.33381111	78.03668611	0.007731661	0.001063399	0.122108002	0.00018213	0.021290481	0.000201193	NA	0.096	0.051651353	0.644333333	0.150666667	7.5	0.122	86.06945278	5.598880224	8.331667	1.111111111	1.153	4640
72	50	53	l	53	Livestock	May	32.33328056	78.03863333	0.01977826	0.000498457	0.095868249	0.000290035	0.012483963	0.000227857	NA	0.03	0.037187128	0.840055556	0.196733333	7.2	0.11	79.40686438	5.598133955	14.99500167	1.112222222	1.209290709	4680
73	50	54	l	54	Livestock	May	32.33322222	78.04070833	0.006964526	0.000768618	0.093969923	0.000277572	0.014783502	0.000155945	0.000120371	0.112	0.033558667	0.233444444	0.060426667	7.3	0.116	69.40713833	2.266137901	28.32672376	1.112222222	1.126373626	4720
74	50	55	l	55	Livestock	May	32.33315278	78.04293333	0.004539298	NA	0.09711128	5.52E-04	0.04474597	0.000199577	5.41E-05	0.206	0.030538051	0.210333333	0.059813333	7.3	0.14	72.74060251	12.26339643	14.99600107	1.052631579	1.1165	4770
85	50	51	l	51	Livestock	September	32.33371389	78.03549444	0.285414503	0.04662712	0.098616188	0.011548429	0.119501505	0.000190689	9.70E-05	0.058	0.04389881	NA	0.1912	7.8	0.129	82.73793655	8.930951746	8.331111704	1.111666667	1.013993003	4620
86	50	52	l	52	Livestock	September	32.33381111	78.03668611	0.183562032	0.018599469	0.07771637	0.007872215	0.154273941	0.000260985	5.82E-05	0.188	0.057645765	0.706166667	0.056193333	7.5	0.122	86.06945278	5.598880224	8.331667	1.111111111	1.153	4640
87	50	53	l	53	Livestock	September	32.33328056	78.03863333	0.304639465	0.023737139	0.081004167	0.008307605	0.065509892	0.000145441	4.20E-05	0.432	0.039806996	0.754277778	0.08202	7.2	0.11	79.40686438	5.598133955	14.99500167	1.112222222	1.209290709	4680
88	50	54	l	54	Livestock	September	32.33322222	78.04070833	0.15814066	0.015674013	0.134542294	0.007400004	0.174570537	8.16E-05	0.000117146	0.042	0.052682455	0.576166667	0.063066667	7.3	0.116	69.40713833	2.266137901	28.32672376	1.112222222	1.126373626	4720
89	50	55	l	55	Livestock	September	32.33315278	78.04293333	0.124820138	0.010937487	0.152171664	0.003271134	0.069630011	0.000172105	6.95E-05	0.71	0.056152344	0.358666667	0.135373333	7.3	0.14	72.74060251	12.26339643	14.99600107	1.052631579	1.1165	4770
60	60	61	l	61	Livestock	July	32.33719444	78.02589444	0.014450077	0.003192966	0.029148219	0.000784169	0.070277023	0.000361985	0.000111529	0.134	0.026267281	0.0185	0.046933333	7.8	0.073	84.4046786	8.930654137	6.664667266	1.177647059	0.949050949	4490
61	60	62	l	62	Livestock	July	32.33919722	78.02331111	0.016118927	0.004364228	0.061065312	0.000830516	0.091571582	0.000203617	0.000123641	0.83	0.024033697	0.077666667	NA	7.4	0.122	82.73678598	5.598880224	11.6643338	1.111666667	1.113443278	4460
62	60	63	l	63	Livestock	July	32.34168889	78.02398611	0.04921771	0.002001904	0.086289811	0.000799203	0.034268366	0.000168873	2.75E-05	0.862	0.032914989	0.008388889	0.177686667	7.6	0.094	86.07084541	5.598320504	8.330834083	1.179411765	0.9	4460
75	60	61	l	61	Livestock	May	32.33719444	78.02589444	0.01646375	0.00308884	0.125449156	0.000649232	0.050651056	0.000199981	0.000325221	0.03	0.032337627	0.280222222	0.08204	7.8	0.073	84.4046786	8.930654137	6.664667266	1.177647059	0.949050949	4490
76	60	62	l	62	Livestock	May	32.33919722	78.02331111	0.012586221	0.001389656	0.144838289	0.000755418	0.054933286	0.000337341	0.000100596	0.094	0.038689122	0.391666667	0.103866667	7.4	0.122	82.73678598	5.598880224	11.6643338	1.111666667	1.113443278	4460
77	60	63	l	63	Livestock	May	32.34168889	78.02398611	0.020096344	0.001744739	0.132171432	0.000644549	0.051621279	0.000256137	0.0001212	0.204	0.045520986	0.346166667	0.086133333	7.6	0.094	86.07084541	5.598320504	8.330834083	1.179411765	0.9	4460
90	60	61	l	61	Livestock	September	32.33719444	78.02589444	0.066610553	0.006864351	0.098241791	0.00523494	0.305056277	0.000244017	0.000154329	0.472	0.048518778	0.797666667	0.103806667	7.8	0.073	84.4046786	8.930654137	6.664667266	1.177647059	0.949050949	4490
91	60	62	l	62	Livestock	September	32.33919722	78.02331111	0.222245742	0.019201723	0.13271686	0.013071587	0.246601591	0.000238361	7.60E-05	0.106	0.039486434	0.368055556	0.08466667	7.4	0.122	82.73678598	5.598880224	11.6643338	1.111666667	1.113443278	4460
92	60	63	l	63	Livestock	September	32.34168889	78.02398611	0.144095298	0.009712115	0.16046097	0.004165756	0.163659832	0.000214121	0.000139784	0.166	0.040871202	0.688722222	0.0812	7.6	0.094	86.07084541	5.598320504	8.330834083	1.179411765	0.9	4460
137	70	70	w	70	Native	July	32.34311389	78.03835833	0.062310845	0.001687744	0.058550498	0.002510914	0.130358529	0.000321585	8.24E-05	0.684	0.024486024	0.04444444	0.01166667	7.2	0.115	84.40853049	8.930356548	6.66111296	1.052631579	1.2525	4726
138	70	71	w	71	Native	July	32.34248333	78.03955278	0.038556824	0.008938046	0.024045018	0.004321502	0.143677597	0.000439554	NA	0.756	0.040250663	0.022444444	0.031933333	7.4	0.087	77.73926953	8.930951746	13.32977873	1.112777778	1.064403395	4751
139	70	73	w	73	Native	July	32.34422778	78.03968056	0.023803438	0.001796406	0.022041376	0.003114397	0.05736969	7.28E-05	2.59E-05	0.56	0.028557239	0.129722222	0.026533333	7.3	0.092	83.40407946	8.26503133	8.33088921	1.112777778	1.028956565	4711
140	70	74	w	74	Native	July	32.34700556	78.04021667	0.057122798	0.003727454	0.031948824	0.001549789	0.049787131	0.000206849	NA	1	0.072289157	0.264333333	0.1262	7.5	0.117	84.40853049	8.930356548	6.66111296	1.053684211	1.030869131	4650
141	70	75	w	75	Native	July	32.34589444	78.04024722	0.015029523	0.002001127	0.018882161	0.001071218	0.171711027	0.00043713	5.45E-05	0.654	0.051350048	0.311055556	0.034133333	7.7	0.084	77.73926953	8.930951746	13.32977873	1.116470588	0.95	4680
164	70	70	w	70	Native	September	32.34311389	78.03835833	0.052008099	0.001769918	0.081144779	0.003753011	0.05237248	0.000106672	0.000108272	0.164	0.028699552	0.342	0.051333333	7.2	0.115	84.40853049	8.930356548	6.66111296	1.052631579	1.2525	4726
165	70	71	w	71	Native	September	32.34248333	78.03955278	0.029681849	0.001761084	0.039225545	0.002174451	0.1896754	0.000178569	6.14E-05	0.232	0.03815261	0.366888889	0.06728	7.4	0.087	77.73926953	8.930951746	13.32977873	1.112777778	1.064403395	4751
166	70	73	w	73	Native	September	32.34422778	78.03968056	0.11141129	0.001719927	0.022136131	0.000683662	0.096352273	9.70E-05	7.43E-05	0.032	0.030802292	0.105888889	0.0469	7.3	0.092	83.40407946	8.26503133	8.33088921	1.112777778	1.028956565	4711
167	70	74	w	74	Native	September	32.34700556	78.04021667	0.064600002	0.003651333	0.025587913	0.000841141	0.135347549	0.000139784	6.30E-05	0.078	NA	0.356055556	0.047953333	7.5	0.117	84.40853049	8.930356548	6.66111296	1.053684211	1.030869131	4650
168	70	75	w	75	Native	September	32.34589444	78.04024722	0.024306005	0.003703583	0.06512589	0.004093506	0.179175852	0.000222201	5.82E-05	0.234	0.059161258	0.311444444	0.056313333	7.7	0.084	77.73926953	8.930951746	13.32977873	1.116470588	0.95	4680
169	70	70	w	70	Native	May	32.34311389	78.03835833	NA	NA	NA	NA	NA	NA	NA	NA	NA	NA	NA	7.2	0.115	84.40853049	8.930356548	6.66111296	1.052631579	1.2525	4726
170	70	71	w	71	Native	May	32.34248333	78.03955278	NA	NA	NA	NA	NA	NA	NA	NA	NA	NA	NA	7.4	0.087	77.73926953	8.930951746	13.32977873	1.112777778	1.064403395	4751
171	70	73	w	73	Native	May	32.34422778	78.03968056	NA	NA	NA	NA	NA	NA	NA	NA	NA	NA	NA	7.3	0.092	83.40407946	8.26503133	8.33088921	1.112777778	1.028956565	4711
172	70	74	w	74	Native	May	32.34700556	78.04021667	NA	NA	NA	NA	NA	NA	NA	NA	NA	NA	NA	7.5	0.117	84.40853049	8.930356548	6.66111296	1.053684211	1.030869131	4650
173	70	75	w	75	Native	May	32.34589444	78.04024722	NA	NA	NA	NA	NA	NA	NA	NA	NA	NA	NA	7.7	0.084	77.73926953	8.930951746	13.32977873	1.116470588	0.95	4680
63	80	81	l	81	Livestock	July	32.34214722	78.019125	0.042230125	0.006133693	0.048399212	0.0017409	0.020978215	0.000145441	1.13E-05	0.374	0.032030042	0.047055556	0.067426667	7.8	0.095	82.73678598	5.598880224	11.6643338	1.178823529	0.949600798	4360
64	80	82	l	82	Livestock	July	32.34169444	78.020245	0.090529757	0.00880988	0.063746912	0.002034752	0.141646623	0.000189073	NA	0.732	0.039914621	0.089833333	0.065266667	7.5	0.097	87.73455988	2.266440023	9.9990001	1.178235294	0.877683475	4370
65	80	83	l	83	Livestock	July	32.34097778	78.019275	0.0666564	0.004653439	0.049172559	0.001623107	0.026941194	0.000163217	0.000172109	0.568	0.036493	0.088166667	0.127	7.1	0.107	86.06759549	2.266515566	11.66588894	1.176470588	0.8845	4370
78	80	81	l	81	Livestock	May	32.34214722	78.019125	0.005492726	0.000394257	0.049087084	NA	0.009049128	6.59E-05	8.77E-05	0.074	0.01853738	0.080555556	0.05116	7.8	0.095	82.73678598	5.598880224	11.6643338	1.178823529	0.949600798	4360
79	80	82	l	82	Livestock	May	32.34169444	78.020245	0.031107731	0.002335849	0.149245795	0.001848476	0.052193866	0.000130896	5.66E-05	0.234	0.034102061	0.296777778	0.097533333	7.5	0.097	87.73455988	2.266440023	9.9990001	1.178235294	0.877683475	4370
80	80	83	l	83	Livestock	May	32.34097778	78.019275	0.03022975	0.001813118	0.207121414	0.001293407	0.040282799	6.75E-05	0.000037777	0.074	0.036310329	0.277166667	0.100533333	7.1	0.107	86.06759549	2.266515566	11.66588894	1.176470588	0.8845	4370
93	80	81	l	81	Livestock	September	32.34214722	78.019125	0.143919435	0.009215655	0.110023182	0.004100105	0.175471366	0.000235937	0.00010781	0.334	0.033753375	0.172444444	0.040933333	7.8	0.095	82.73678598	5.598880224	11.6643338	1.178823529	0.949600798	4360
94	80	82	l	82	Livestock	September	32.34169444	78.020245	0.120400737	0.008760174	0.094177548	0.005869633	0.26774883	0.000295729	0.000101	0.279	0.033485907	0.381888889	0.0352	7.5	0.097	87.73455988	2.266440023	9.9990001	1.178235294	0.877683475	4370
95	80	83	l	83	Livestock	September	32.34097778	78.019275	0.076824264	0.004349008	0.102084737	0.00295782	0.193933885	9.94E-05	7.92E-05	0.198	0.036458333	0.526111111	0.07022	7.1	0.107	86.06759549	2.266515566	11.66588894	1.176470588	0.8845	4370
